# Supplementary material for: Exploring Southern Ecuador’s Traditional Medicine: Biological Screening of Plant Extracts and Metabolites
Source: Plants (Basel). 2024 May 20;13(10):1422. doi: 10.3390/plants13101422 (PMC11124848; doi:10.3390/plants13101422)
Supplement: Supplementary file 1 [file plants-13-01422-s001.zip]

Archive with 1 entries (1 files):
- plants-2931832-supplementary.pdf
